# Supplementary material for: A single parameter can predict surfactant impairment of superhydrophobic drag reduction
Source: Proc Natl Acad Sci U S A. 2023 Jan 12;120(3):e2211092120. doi: 10.1073/pnas.2211092120 (PMC9934013; doi:10.1073/pnas.2211092120)
Supplement: Supplementary file 2 — Dataset S01 (XLSX) [file pnas.2211092120.sd01.xlsx]

## Sheet: Sheet1
	PRESCRIBED SIMULATION PARAMETERS																		DIMENSIONLESS NUMBERS										KEY LENGHTSCALES (FROM MODEL)						OTHER PARAMETERS								SIMULATION RESULTS
PARAMETER	Channel half-height	Grating length	Ridge length (streamwise)	Pitch	Grating width	Velocity scale	Fluid viscosity	Fluid density	Bulk surfactant diffusivity	Interface surfactant diffusivity	Adsorption rate constant	Desorption rate constant	Background bulk surfactant concentration	Maximum packing concentration	Frumkin interaction coefficient	Salinity parameter	Ideal gas constant	Temperature	Normalized grating length	Normalized pitch	Spanwise gas fraction	Streamwise gas fraction	Bulk Péclet number	Interface Péclet number	Normalized surfactant concentration	Biot number	Damköhler number	Marangoni number	Modified depletion length	Mobilization length	Normalized modified depletion length	Normalized mobilization length	Ratio of lengthscales	Grating length normalized by mobilization length	Reynolds number	Unit cell length	Ridge width (streamwise)	Mean pressure gradient	Mean pressure drop across unit cell	Kinetics parameter	Unit cell aspect ratio	Boundary layer thickness parameter	Average Marangoni shear	Centerline slip velocity	Flow rate increase	Effective slip length
	h^	g^	L^ - g^	P^	w^	U^	μ ̂	ρ ̂	D^	D_I^	k_a^	k_d^	c_0^	Γ_m^	A	n	R^	T^	g	P	φ_z	φ_x	Pe	Pe_I	k	Bi	Da	Ma	L_d_mod^	L_m^	L_d_mod	L_m	L_d_mod^/L_m^	g^/L_m^	Re	L^	r^	G^	∆p ̂	χ	ε	Pe/g	γ	u_Ic	Q_d	λ_e
UNITS	m	m	m	m	m	m/s	Pa*s	kg/m^3	m^2/s	m^2/s	m^2/s/mol	1/s	mol/m^3	mol/m^2	1	1	J/mol/K	K	1	1	1	1	1	1	1	1	1	1	m	m	1	1	1	1	1	m	m	Pa/m	Pa	1	1	1	1	1	1	1
1	6.5e-05	0.0001	2e-05	6e-05	4.00002e-05	0.00024	0.00089	1000	7e-10	7e-10	89.5	5	2e-05	3.92e-06	2.4	2	8.3145	298.15	1.53846	0.923077	0.66667	0.833333	22.2857	22.2857	0.000358	1.35417	32.578	90988.3	6.75346e-05	0.00181959	1.03899	27.9937	0.0371152	0.0549574	0.0175281	0.00012	1.99998e-05	50.5562	0.00606675	0.926348	0.541667	14.4857	0.9831	0.0039845	0.0039292	0.00426571
2	6.5e-05	0.002	2e-05	6e-05	4.00002e-05	0.00024	0.00089	1000	7e-10	7e-10	89.5	5	2e-05	3.92e-06	2.4	2	8.3145	298.15	30.7692	0.923077	0.66667	0.990099	22.2857	22.2857	0.000358	1.35417	32.578	90988.3	6.75346e-05	0.00181959	1.03899	27.9937	0.0371152	1.09915	0.0175281	0.00202	1.99998e-05	50.5562	0.102124	0.926348	0.0321782	0.724286	0.59531	0.18707	0.072696	0.0819822
3	6.5e-05	0.002	2e-05	6e-05	4.00002e-05	0.00024	0.00089	1000	7e-10	7e-10	89.5	5	0.0003	3.92e-06	2.4	2	8.3145	298.15	30.7692	0.923077	0.66667	0.990099	22.2857	22.2857	0.00537	1.35417	32.578	90988.3	6.75346e-05	0.00704725	1.03899	108.419	0.00958311	0.283799	0.0175281	0.00202	1.99998e-05	50.5562	0.102124	0.926348	0.0321782	0.724286	0.98305	0.019956	0.006944	0.00755107
4	6.5e-05	0.002	2e-05	6e-05	4.00002e-05	0.00024	0.00089	1000	7e-10	7e-10	89.5	5	0.0005	3.92e-06	2.4	2	8.3145	298.15	30.7692	0.923077	0.66667	0.990099	22.2857	22.2857	0.00895	1.35417	32.578	90988.3	6.75346e-05	0.00909796	1.03899	139.969	0.00742305	0.21983	0.0175281	0.00202	1.99998e-05	50.5562	0.102124	0.926348	0.0321782	0.724286	0.97493	0.012156	0.0040426	0.00438909
5	6.5e-05	0.002	2e-05	6e-05	4.00002e-05	0.00024	0.00089	1000	7e-10	7e-10	89.5	5	0.001	3.92e-06	2.4	2	8.3145	298.15	30.7692	0.923077	0.66667	0.990099	22.2857	22.2857	0.0179	1.35417	32.578	90988.3	6.75346e-05	0.0128665	1.03899	197.945	0.00524889	0.155443	0.0175281	0.00202	1.99998e-05	50.5562	0.102124	0.926348	0.0321782	0.724286	0.98741	0.0059636	0.0016598	0.00179973
6	6.5e-05	0.002	2e-05	6e-05	4.00002e-05	0.00024	0.00089	1000	7e-10	7e-10	89.5	5	0.0001	3.92e-06	2.4	2	8.3145	298.15	30.7692	0.923077	0.66667	0.990099	22.2857	22.2857	0.00179	1.35417	32.578	90988.3	6.75346e-05	0.00406873	1.03899	62.5959	0.0165984	0.491554	0.0175281	0.00202	1.99998e-05	50.5562	0.102124	0.926348	0.0321782	0.724286	0.8896	0.055441	0.02063	0.0226017
7	5e-05	0.0032	2e-05	6e-05	4.00002e-05	0.0001	0.00089	1000	7e-10	7e-10	89.5	500	0.001	3.92e-06	2.4	2	8.3145	298.15	64	1.2	0.66667	0.993789	7.14286	7.14286	0.000179	250	25.06	218372	5.92317e-06	9.89727e-05	0.118463	1.97945	0.0598465	32.3321	0.00561798	0.00322	1.99998e-05	35.6	0.114632	71.2576	0.015528	0.111607	0.019638	0.43661	0.22272	0.204586
8	5e-05	0.0032	2e-05	6e-05	4.00002e-05	0.0001	0.00089	1000	7e-10	7e-10	89.5	500	0.005	3.92e-06	2.4	2	8.3145	298.15	64	1.2	0.66667	0.993789	7.14286	7.14286	0.000895	250	25.06	218372	5.92317e-06	0.00022131	0.118463	4.4262	0.0267642	14.4594	0.00561798	0.00322	1.99998e-05	35.6	0.114632	71.2576	0.015528	0.111607	0.056003	0.43284	0.21502	0.196816
9	5e-05	0.0016	2e-05	6e-05	4.00002e-05	0.0001	0.00089	1000	7e-10	7e-10	89.5	500	0.001	3.92e-06	2.4	2	8.3145	298.15	32	1.2	0.66667	0.987654	7.14286	7.14286	0.000179	250	25.06	218372	5.92317e-06	9.89727e-05	0.118463	1.97945	0.0598465	16.1661	0.00561798	0.00162	1.99998e-05	35.6	0.057672	71.2576	0.0308642	0.223214	0.038966	0.43348	0.21559	0.19739
10	5e-05	0.0016	2e-05	6e-05	4.00002e-05	0.0001	0.00089	1000	7e-10	7e-10	89.5	500	0.005	3.92e-06	2.4	2	8.3145	298.15	32	1.2	0.66667	0.987654	7.14286	7.14286	0.000895	250	25.06	218372	5.92317e-06	0.00022131	0.118463	4.4262	0.0267642	7.22969	0.00561798	0.00162	1.99998e-05	35.6	0.057672	71.2576	0.0308642	0.223214	0.11032	0.426	0.20066	0.182473
11	5e-05	0.0016	2e-05	6e-05	4.00002e-05	0.0001	0.00089	1000	7e-10	7e-10	89.5	500	0.01	3.92e-06	2.4	2	8.3145	298.15	32	1.2	0.66667	0.987654	7.14286	7.14286	0.00179	250	25.06	218372	5.92317e-06	0.000312979	0.118463	6.25959	0.0189251	5.11216	0.00561798	0.00162	1.99998e-05	35.6	0.057672	71.2576	0.0308642	0.223214	0.16829	0.41814	0.18806	0.170041
12	5e-05	0.0008	2e-05	6e-05	4.00002e-05	0.0001	0.00089	1000	7e-10	7e-10	89.5	500	0.001	3.92e-06	2.4	2	8.3145	298.15	16	1.2	0.66667	0.97561	7.14286	7.14286	0.000179	250	25.06	218372	5.92317e-06	9.89727e-05	0.118463	1.97945	0.0598465	8.08303	0.00561798	0.00082	1.99998e-05	35.6	0.029192	71.2576	0.0609756	0.446429	0.076774	0.42648	0.20127	0.183078
13	5e-05	0.0008	2e-05	6e-05	4.00002e-05	0.0001	0.00089	1000	7e-10	7e-10	89.5	500	0.005	3.92e-06	2.4	2	8.3145	298.15	16	1.2	0.66667	0.97561	7.14286	7.14286	0.000895	250	25.06	218372	5.92317e-06	0.00022131	0.118463	4.4262	0.0267642	3.61484	0.00561798	0.00082	1.99998e-05	35.6	0.029192	71.2576	0.0609756	0.446429	0.21428	0.40429	0.17303	0.155395
14	5e-05	0.0008	2e-05	6e-05	4.00002e-05	0.0001	0.00089	1000	7e-10	7e-10	89.5	500	0.01	3.92e-06	2.4	2	8.3145	298.15	16	1.2	0.66667	0.97561	7.14286	7.14286	0.00179	250	25.06	218372	5.92317e-06	0.000312979	0.118463	6.25959	0.0189251	2.55608	0.00561798	0.00082	1.99998e-05	35.6	0.029192	71.2576	0.0609756	0.446429	0.322	0.36929	0.15006	0.13339
15	5e-05	0.0004	2e-05	6e-05	4.00002e-05	0.0001	0.00089	1000	7e-10	7e-10	89.5	500	0.001	3.92e-06	2.4	2	8.3145	298.15	8	1.2	0.66667	0.952381	7.14286	7.14286	0.000179	250	25.06	218372	5.92317e-06	9.89727e-05	0.118463	1.97945	0.0598465	4.04152	0.00561798	0.00042	1.99998e-05	35.6	0.014952	71.2576	0.119048	0.892857	0.14905	0.40769	0.17559	0.157876
16	5e-05	0.0004	2e-05	6e-05	4.00002e-05	0.0001	0.00089	1000	7e-10	7e-10	89.5	500	0.005	3.92e-06	2.4	2	8.3145	298.15	8	1.2	0.66667	0.952381	7.14286	7.14286	0.000895	250	25.06	218372	5.92317e-06	0.00022131	0.118463	4.4262	0.0267642	1.80742	0.00561798	0.00042	1.99998e-05	35.6	0.014952	71.2576	0.119048	0.892857	0.39843	0.32313	0.12653	0.11131
17	5e-05	0.0004	2e-05	6e-05	4.00002e-05	0.0001	0.00089	1000	7e-10	7e-10	89.5	500	0.01	3.92e-06	2.4	2	8.3145	298.15	8	1.2	0.66667	0.952381	7.14286	7.14286	0.00179	250	25.06	218372	5.92317e-06	0.000312979	0.118463	6.25959	0.0189251	1.27804	0.00561798	0.00042	1.99998e-05	35.6	0.014952	71.2576	0.119048	0.892857	0.55838	0.24598	0.094058	0.0815788
18	5e-05	0.0002	2e-05	6e-05	4.00002e-05	0.0001	0.00089	1000	7e-10	7e-10	89.5	500	0.001	3.92e-06	2.4	2	8.3145	298.15	4	1.2	0.66667	0.909091	7.14286	7.14286	0.000179	250	25.06	218372	5.92317e-06	9.89727e-05	0.118463	1.97945	0.0598465	2.02076	0.00561798	0.00022	1.99998e-05	35.6	0.007832	71.2576	0.227273	1.78571	0.27914	0.3442	0.13226	0.116645
19	5e-05	0.0002	2e-05	6e-05	4.00002e-05	0.0001	0.00089	1000	7e-10	7e-10	89.5	500	0.005	3.92e-06	2.4	2	8.3145	298.15	4	1.2	0.66667	0.909091	7.14286	7.14286	0.000895	250	25.06	218372	5.92317e-06	0.00022131	0.118463	4.4262	0.0267642	0.903711	0.00561798	0.00022	1.99998e-05	35.6	0.007832	71.2576	0.227273	1.78571	0.63255	0.18958	0.070042	0.060123
20	5e-05	0.0002	2e-05	6e-05	4.00002e-05	0.0001	0.00089	1000	7e-10	7e-10	89.5	500	0.01	3.92e-06	2.4	2	8.3145	298.15	4	1.2	0.66667	0.909091	7.14286	7.14286	0.00179	250	25.06	218372	5.92317e-06	0.000312979	0.118463	6.25959	0.0189251	0.63902	0.00561798	0.00022	1.99998e-05	35.6	0.007832	71.2576	0.227273	1.78571	0.77722	0.11943	0.044204	0.0375279
21	5e-05	0.0001	2e-05	6e-05	4.00002e-05	0.0001	0.00089	1000	7e-10	7e-10	89.5	500	0.001	3.92e-06	2.4	2	8.3145	298.15	2	1.2	0.66667	0.833333	7.14286	7.14286	0.000179	250	25.06	218372	5.92317e-06	9.89727e-05	0.118463	1.97945	0.0598465	1.01038	0.00561798	0.00012	1.99998e-05	35.6	0.004272	71.2576	0.416667	3.57143	0.45789	0.22077	0.077846	0.0670464
22	5e-05	0.0001	2e-05	6e-05	4.00002e-05	0.0001	0.00089	1000	7e-10	7e-10	89.5	500	0.005	3.92e-06	2.4	2	8.3145	298.15	2	1.2	0.66667	0.833333	7.14286	7.14286	0.000895	250	25.06	218372	5.92317e-06	0.00022131	0.118463	4.4262	0.0267642	0.451855	0.00561798	0.00012	1.99998e-05	35.6	0.004272	71.2576	0.416667	3.57143	0.80465	0.085804	0.031515	0.0266119
23	5e-05	0.0001	2e-05	6e-05	4.00002e-05	0.0001	0.00089	1000	7e-10	7e-10	89.5	500	0.01	3.92e-06	2.4	2	8.3145	298.15	2	1.2	0.66667	0.833333	7.14286	7.14286	0.00179	250	25.06	218372	5.92317e-06	0.000312979	0.118463	6.25959	0.0189251	0.31951	0.00561798	0.00012	1.99998e-05	35.6	0.004272	71.2576	0.416667	3.57143	0.8981	0.048471	0.019101	0.0160452
24	5e-05	0.0032	5e-05	0.0001	9.8e-05	0.0001	0.00089	1000	7e-10	7e-10	89.5	500	0.001	3.92e-06	2.4	2	8.3145	298.15	64	2	0.98	0.984615	7.14286	7.14286	0.000179	250	25.06	218372	5.92317e-06	9.89727e-05	0.118463	1.97945	0.0598465	32.3321	0.00561798	0.00325	2e-06	35.6	0.1157	71.2576	0.0153846	0.111607	0.049706	1.1733	0.93268	0.60814
25	5e-05	0.0032	5e-05	0.0001	9.8e-05	0.0001	0.00089	1000	7e-10	7e-10	89.5	500	0.005	3.92e-06	2.4	2	8.3145	298.15	64	2	0.98	0.984615	7.14286	7.14286	0.000895	250	25.06	218372	5.92317e-06	0.00022131	0.118463	4.4262	0.0267642	14.4594	0.00561798	0.00325	2e-06	35.6	0.1157	71.2576	0.0153846	0.111607	0.13777	1.1145	0.85256	0.541748
26	5e-05	0.0032	5e-05	0.0001	9.8e-05	0.0001	0.00089	1000	7e-10	7e-10	89.5	500	0.007	3.92e-06	2.4	2	8.3145	298.15	64	2	0.98	0.984615	7.14286	7.14286	0.001253	250	25.06	218372	5.92317e-06	0.000261857	0.118463	5.23714	0.0226199	12.2204	0.00561798	0.00325	2e-06	35.6	0.1157	71.2576	0.0153846	0.111607	0.16769	1.0937	0.82424	0.519082
27	5e-05	0.0016	5e-05	0.0001	9.8e-05	0.0001	0.00089	1000	7e-10	7e-10	89.5	500	0.001	3.92e-06	2.4	2	8.3145	298.15	32	2	0.98	0.969697	7.14286	7.14286	0.000179	250	25.06	218372	5.92317e-06	9.89727e-05	0.118463	1.97945	0.0598465	16.1661	0.00561798	0.00165	2e-06	35.6	0.05874	71.2576	0.030303	0.223214	0.094732	1.1069	0.84228	0.533474
28	5e-05	0.0008	5e-05	0.0001	9.8e-05	0.0001	0.00089	1000	7e-10	7e-10	89.5	500	0.001	3.92e-06	2.4	2	8.3145	298.15	16	2	0.98	0.941176	7.14286	7.14286	0.000179	250	25.06	218372	5.92317e-06	9.89727e-05	0.118463	1.97945	0.0598465	8.08303	0.00561798	0.00085	2e-06	35.6	0.03026	71.2576	0.0588235	0.446429	0.17388	0.99501	0.69387	0.419748
29	5e-05	0.0004	5e-05	0.0001	9.8e-05	0.0001	0.00089	1000	7e-10	7e-10	89.5	500	0.001	3.92e-06	2.4	2	8.3145	298.15	8	2	0.98	0.888889	7.14286	7.14286	0.000179	250	25.06	218372	5.92317e-06	9.89727e-05	0.118463	1.97945	0.0598465	4.04152	0.00561798	0.00045	2e-06	35.6	0.01602	71.2576	0.111111	0.892857	0.30099	0.80442	0.48291	0.274608
30	5e-05	0.0002	5e-05	0.0001	9.8e-05	0.0001	0.00089	1000	7e-10	7e-10	89.5	500	0.001	3.92e-06	2.4	2	8.3145	298.15	4	2	0.98	0.8	7.14286	7.14286	0.000179	250	25.06	218372	5.92317e-06	9.89727e-05	0.118463	1.97945	0.0598465	2.02076	0.00561798	0.00025	2e-06	35.6	0.0089	71.2576	0.2	1.78571	0.47194	0.49293	0.25257	0.134796
31	5e-05	0.0001	5e-05	0.0001	9.8e-05	0.0001	0.00089	1000	7e-10	7e-10	89.5	500	0.001	3.92e-06	2.4	2	8.3145	298.15	2	2	0.98	0.666667	7.14286	7.14286	0.000179	250	25.06	218372	5.92317e-06	9.89727e-05	0.118463	1.97945	0.0598465	1.01038	0.00561798	0.00015	2e-06	35.6	0.00534	71.2576	0.333333	3.57143	0.61667	0.2199	0.096802	0.0496014
32	5e-05	0.0001	5e-05	0.0001	9.8e-05	0.0001	0.00089	1000	7e-10	7e-10	89.5	500	0.005	3.92e-06	2.4	2	8.3145	298.15	2	2	0.98	0.666667	7.14286	7.14286	0.000895	250	25.06	218372	5.92317e-06	0.00022131	0.118463	4.4262	0.0267642	0.451855	0.00561798	0.00015	2e-06	35.6	0.00534	71.2576	0.333333	3.57143	0.8952	0.064583	0.028732	0.0144699
33	5e-05	0.0002	5e-05	0.0001	9.8e-05	0.0001	0.00089	1000	7e-10	7e-10	89.5	500	0.005	3.92e-06	2.4	2	8.3145	298.15	4	2	0.98	0.8	7.14286	7.14286	0.000895	250	25.06	218372	5.92317e-06	0.00022131	0.118463	4.4262	0.0267642	0.903711	0.00561798	0.00025	2e-06	35.6	0.0089	71.2576	0.2	1.78571	0.82447	0.1739	0.087834	0.044903
34	5e-05	0.0004	5e-05	0.0001	9.8e-05	0.0001	0.00089	1000	7e-10	7e-10	89.5	500	0.005	3.92e-06	2.4	2	8.3145	298.15	8	2	0.98	0.888889	7.14286	7.14286	0.000895	250	25.06	218372	5.92317e-06	0.00022131	0.118463	4.4262	0.0267642	1.80742	0.00561798	0.00045	2e-06	35.6	0.01602	71.2576	0.111111	0.892857	0.66417	0.43033	0.23996	0.127637
35	5e-05	0.0008	5e-05	0.0001	9.8e-05	0.0001	0.00089	1000	7e-10	7e-10	89.5	500	0.005	3.92e-06	2.4	2	8.3145	298.15	16	2	0.98	0.941176	7.14286	7.14286	0.000895	250	25.06	218372	5.92317e-06	0.00022131	0.118463	4.4262	0.0267642	3.61484	0.00561798	0.00085	2e-06	35.6	0.03026	71.2576	0.0588235	0.446429	0.43695	0.78499	0.48469	0.275759
36	5e-05	0.0016	5e-05	0.0001	9.8e-05	0.0001	0.00089	1000	7e-10	7e-10	89.5	500	0.005	3.92e-06	2.4	2	8.3145	298.15	32	2	0.98	0.969697	7.14286	7.14286	0.000895	250	25.06	218372	5.92317e-06	0.00022131	0.118463	4.4262	0.0267642	7.22969	0.00561798	0.00165	2e-06	35.6	0.05874	71.2576	0.030303	0.223214	0.2532	1.0034	0.70474	0.42773
37	5e-05	0.0001	5e-05	0.0001	9.8e-05	0.0001	0.00089	1000	7e-10	7e-10	89.5	500	0.01	3.92e-06	2.4	2	8.3145	298.15	2	2	0.98	0.666667	7.14286	7.14286	0.00179	250	25.06	218372	5.92317e-06	0.000312979	0.118463	6.25959	0.0189251	0.31951	0.00561798	0.00015	2e-06	35.6	0.00534	71.2576	0.333333	3.57143	0.94366	0.034168	0.015439	0.00774941
38	5e-05	0.0002	5e-05	0.0001	9.8e-05	0.0001	0.00089	1000	7e-10	7e-10	89.5	500	0.01	3.92e-06	2.4	2	8.3145	298.15	4	2	0.98	0.8	7.14286	7.14286	0.00179	250	25.06	218372	5.92317e-06	0.000312979	0.118463	6.25959	0.0189251	0.63902	0.00561798	0.00025	2e-06	35.6	0.0089	71.2576	0.2	1.78571	0.90357	0.094757	0.047777	0.0241773
39	5e-05	0.0004	5e-05	0.0001	9.8e-05	0.0001	0.00089	1000	7e-10	7e-10	89.5	500	0.01	3.92e-06	2.4	2	8.3145	298.15	8	2	0.98	0.888889	7.14286	7.14286	0.00179	250	25.06	218372	5.92317e-06	0.000312979	0.118463	6.25959	0.0189251	1.27804	0.00561798	0.00045	2e-06	35.6	0.01602	71.2576	0.111111	0.892857	0.79946	0.25813	0.14256	0.0739143
40	5e-05	0.0008	5e-05	0.0001	9.8e-05	0.0001	0.00089	1000	7e-10	7e-10	89.5	500	0.01	3.92e-06	2.4	2	8.3145	298.15	16	2	0.98	0.941176	7.14286	7.14286	0.00179	250	25.06	218372	5.92317e-06	0.000312979	0.118463	6.25959	0.0189251	2.55608	0.00561798	0.00085	2e-06	35.6	0.03026	71.2576	0.0588235	0.446429	0.59296	0.59047	0.35066	0.192177
41	5e-05	0.0016	5e-05	0.0001	9.8e-05	0.0001	0.00089	1000	7e-10	7e-10	89.5	500	0.01	3.92e-06	2.4	2	8.3145	298.15	32	2	0.98	0.969697	7.14286	7.14286	0.00179	250	25.06	218372	5.92317e-06	0.000312979	0.118463	6.25959	0.0189251	5.11216	0.00561798	0.00165	2e-06	35.6	0.05874	71.2576	0.030303	0.223214	0.36704	0.90999	0.60143	0.353931
42	6e-05	0.0001	2e-05	6e-05	4.00002e-05	0.00024	0.00089	1000	7e-10	7e-10	89.5	1	3e-07	3.92e-06	2.4	2	8.3145	298.15	1.66667	1	0.66667	0.833333	20.5714	20.5714	2.685e-05	0.25	30.072	90988.3	0.000145088	0.00102855	2.41813	17.1426	0.14106	0.0972238	0.0161798	0.00012	1.99998e-05	59.3333	0.00712	0.171018	0.5	12.3429	0.87113	0.029287	0.012449	0.012527
43	6e-05	0.0001	2e-05	6e-05	4.00002e-05	0.00024	0.00089	1000	7e-10	7e-10	89.5	1	3e-06	3.92e-06	2.4	2	8.3145	298.15	1.66667	1	0.66667	0.833333	20.5714	20.5714	0.0002685	0.25	30.072	90988.3	0.000145088	0.00325258	2.41813	54.2096	0.044607	0.0307449	0.0161798	0.00012	1.99998e-05	59.3333	0.00712	0.171018	0.5	12.3429	0.98427	0.0031518	0.0017847	0.00178629
44	6e-05	0.0001	2e-05	6e-05	4.00002e-05	0.00024	0.00089	1000	7e-10	7e-10	89.5	1	3e-05	3.92e-06	2.4	2	8.3145	298.15	1.66667	1	0.66667	0.833333	20.5714	20.5714	0.002685	0.25	30.072	90988.3	0.000145088	0.0102855	2.41813	171.426	0.014106	0.00972238	0.0161798	0.00012	1.99998e-05	59.3333	0.00712	0.171018	0.5	12.3429	0.99929	0.00031306	0.00061347	0.000613658
45	6e-05	0.0002	2e-05	6e-05	4.00002e-05	0.00024	0.00089	1000	7e-10	7e-10	89.5	1	3e-06	3.92e-06	2.4	2	8.3145	298.15	3.33333	1	0.66667	0.909091	20.5714	20.5714	0.0002685	0.25	30.072	90988.3	0.000145088	0.00325258	2.41813	54.2096	0.044607	0.0614897	0.0161798	0.00022	1.99998e-05	59.3333	0.0130533	0.171018	0.272727	6.17143	0.98536	0.0044716	0.0021188	0.00212105
46	6e-05	0.0002	2e-05	6e-05	4.00002e-05	0.00024	0.00089	1000	7e-10	7e-10	89.5	1	5.7e-06	3.92e-06	2.4	2	8.3145	298.15	3.33333	1	0.66667	0.909091	20.5714	20.5714	0.00051015	0.25	30.072	90988.3	0.000145088	0.00448337	2.41813	74.7228	0.0323613	0.0446093	0.0161798	0.00022	1.99998e-05	59.3333	0.0130533	0.171018	0.272727	6.17143	0.9924	0.0023627	0.001228	0.00122875
47	6e-05	0.0002	2e-05	6e-05	4.00002e-05	0.00024	0.00089	1000	7e-10	7e-10	89.5	1	1.11e-05	3.92e-06	2.4	2	8.3145	298.15	3.33333	1	0.66667	0.909091	20.5714	20.5714	0.00099345	0.25	30.072	90988.3	0.000145088	0.00625645	2.41813	104.274	0.0231901	0.031967	0.0161798	0.00022	1.99998e-05	59.3333	0.0130533	0.171018	0.272727	6.17143	0.99635	0.0012137	0.00074355	0.000743827
48	6e-05	0.0002	2e-05	6e-05	4.00002e-05	0.00024	0.00089	1000	7e-10	7e-10	89.5	1	2.19e-05	3.92e-06	2.4	2	8.3145	298.15	3.33333	1	0.66667	0.909091	20.5714	20.5714	0.00196005	0.25	30.072	90988.3	0.000145088	0.00878798	2.41813	146.466	0.0165098	0.0227584	0.0161798	0.00022	1.99998e-05	59.3333	0.0130533	0.171018	0.272727	6.17143	0.99848	0.00061303	0.00049038	0.0004905
49	6e-05	0.0002	2e-05	6e-05	4.00002e-05	0.00024	0.00089	1000	7e-10	7e-10	89.5	1	3e-05	3.92e-06	2.4	2	8.3145	298.15	3.33333	1	0.66667	0.909091	20.5714	20.5714	0.002685	0.25	30.072	90988.3	0.000145088	0.0102855	2.41813	171.426	0.014106	0.0194448	0.0161798	0.00022	1.99998e-05	59.3333	0.0130533	0.171018	0.272727	6.17143	0.99908	0.00044604	0.00042	0.000420088
50	6e-05	0.0002	2e-05	6e-05	4.00002e-05	0.00024	0.00089	1000	7e-10	7e-10	89.5	1	7.32e-05	3.92e-06	2.4	2	8.3145	298.15	3.33333	1	0.66667	0.909091	20.5714	20.5714	0.0065514	0.25	30.072	90988.3	0.000145088	0.0160665	2.41813	267.776	0.00903042	0.0124482	0.0161798	0.00022	1.99998e-05	59.3333	0.0130533	0.171018	0.272727	6.17143	1.0001	0.00017923	0.00030757	0.000307617
51	6e-05	0.0004	2e-05	6e-05	4.00002e-05	0.00024	0.00089	1000	7e-10	7e-10	89.5	1	3e-07	3.92e-06	2.4	2	8.3145	298.15	6.66667	1	0.66667	0.952381	20.5714	20.5714	2.685e-05	0.25	30.072	90988.3	0.000145088	0.00102855	2.41813	17.1426	0.14106	0.388895	0.0161798	0.00042	1.99998e-05	59.3333	0.02492	0.171018	0.142857	3.08571	0.73891	0.079122	0.042812	0.0437485
52	6e-05	0.0004	2e-05	6e-05	4.00002e-05	0.00024	0.00089	1000	7e-10	7e-10	89.5	1	3e-06	3.92e-06	2.4	2	8.3145	298.15	6.66667	1	0.66667	0.952381	20.5714	20.5714	0.0002685	0.25	30.072	90988.3	0.000145088	0.00325258	2.41813	54.2096	0.044607	0.122979	0.0161798	0.00042	1.99998e-05	59.3333	0.02492	0.171018	0.142857	3.08571	0.97861	0.0085792	0.003367	0.00337268
53	6e-05	0.0004	2e-05	6e-05	4.00002e-05	0.00024	0.00089	1000	7e-10	7e-10	89.5	1	5.7e-06	3.92e-06	2.4	2	8.3145	298.15	6.66667	1	0.66667	0.952381	20.5714	20.5714	0.00051015	0.25	30.072	90988.3	0.000145088	0.00448337	2.41813	74.7228	0.0323613	0.0892187	0.0161798	0.00042	1.99998e-05	59.3333	0.02492	0.171018	0.142857	3.08571	0.98869	0.0045501	0.0017044	0.00170585
54	6e-05	0.0004	2e-05	6e-05	4.00002e-05	0.00024	0.00089	1000	7e-10	7e-10	89.5	1	1.11e-05	3.92e-06	2.4	2	8.3145	298.15	6.66667	1	0.66667	0.952381	20.5714	20.5714	0.00099345	0.25	30.072	90988.3	0.000145088	0.00625645	2.41813	104.274	0.0231901	0.063934	0.0161798	0.00042	1.99998e-05	59.3333	0.02492	0.171018	0.142857	3.08571	0.99421	0.0023431	0.00080395	0.000804273
55	6e-05	0.0004	2e-05	6e-05	4.00002e-05	0.00024	0.00089	1000	7e-10	7e-10	89.5	1	2.19e-05	3.92e-06	2.4	2	8.3145	298.15	6.66667	1	0.66667	0.952381	20.5714	20.5714	0.00196005	0.25	30.072	90988.3	0.000145088	0.00878798	2.41813	146.466	0.0165098	0.0455167	0.0161798	0.00042	1.99998e-05	59.3333	0.02492	0.171018	0.142857	3.08571	0.99711	0.0011858	0.00033403	0.000334086
56	6e-05	0.0004	2e-05	6e-05	4.00002e-05	0.00024	0.00089	1000	7e-10	7e-10	89.5	1	3e-05	3.92e-06	2.4	2	8.3145	298.15	6.66667	1	0.66667	0.952381	20.5714	20.5714	0.002685	0.25	30.072	90988.3	0.000145088	0.0102855	2.41813	171.426	0.014106	0.0388895	0.0161798	0.00042	1.99998e-05	59.3333	0.02492	0.171018	0.142857	3.08571	0.99793	0.00086362	0.00020343	0.000203451
57	6e-05	0.0004	2e-05	6e-05	4.00002e-05	0.00024	0.00089	1000	7e-10	7e-10	89.5	1	7.32e-05	3.92e-06	2.4	2	8.3145	298.15	6.66667	1	0.66667	0.952381	20.5714	20.5714	0.0065514	0.25	30.072	90988.3	0.000145088	0.0160665	2.41813	267.776	0.00903042	0.0248965	0.0161798	0.00042	1.99998e-05	59.3333	0.02492	0.171018	0.142857	3.08571	0.99925	0.00034851	0	0
58	6e-05	0.0004	2e-05	6e-05	4.00002e-05	0.00024	0.00089	1000	7e-10	7e-10	89.5	1	9e-05	3.92e-06	2.4	2	8.3145	298.15	6.66667	1	0.66667	0.952381	20.5714	20.5714	0.008055	0.25	30.072	90988.3	0.000145088	0.0178151	2.41813	296.918	0.00814408	0.0224529	0.0161798	0.00042	1.99998e-05	59.3333	0.02492	0.171018	0.142857	3.08571	0.99942	0.00028165	0	0
59	6e-05	0.0004	2e-05	6e-05	4.00002e-05	0.00024	0.00089	1000	7e-10	7e-10	89.5	1	0.0002628	3.92e-06	2.4	2	8.3145	298.15	6.66667	1	0.66667	0.952381	20.5714	20.5714	0.0235206	0.25	30.072	90988.3	0.000145088	0.0304424	2.41813	507.374	0.00476596	0.0131396	0.0161798	0.00042	1.99998e-05	59.3333	0.02492	0.171018	0.142857	3.08571	0.99992	8.9959e-05	0	0
60	6e-05	0.0004	2e-05	6e-05	4.00002e-05	0.00024	0.00089	1000	7e-10	7e-10	89.5	1	0.0003	3.92e-06	2.4	2	8.3145	298.15	6.66667	1	0.66667	0.952381	20.5714	20.5714	0.02685	0.25	30.072	90988.3	0.000145088	0.0325258	2.41813	542.096	0.0044607	0.0122979	0.0161798	0.00042	1.99998e-05	59.3333	0.02492	0.171018	0.142857	3.08571	0.99995	7.7577e-05	0	0
61	6e-05	0.0008	2e-05	6e-05	4.00002e-05	0.00024	0.00089	1000	7e-10	7e-10	89.5	1	3e-07	3.92e-06	2.4	2	8.3145	298.15	13.3333	1	0.66667	0.97561	20.5714	20.5714	2.685e-05	0.25	30.072	90988.3	0.000145088	0.00102855	2.41813	17.1426	0.14106	0.77779	0.0161798	0.00082	1.99998e-05	59.3333	0.0486533	0.171018	0.0731707	1.54286	0.51377	0.20324	0.08943	0.093616
62	6e-05	0.0008	2e-05	6e-05	4.00002e-05	0.00024	0.00089	1000	7e-10	7e-10	89.5	1	3e-06	3.92e-06	2.4	2	8.3145	298.15	13.3333	1	0.66667	0.97561	20.5714	20.5714	0.0002685	0.25	30.072	90988.3	0.000145088	0.00325258	2.41813	54.2096	0.044607	0.245959	0.0161798	0.00082	1.99998e-05	59.3333	0.0486533	0.171018	0.0731707	1.54286	0.95367	0.021291	0.0085236	0.00856008
63	6e-05	0.0008	2e-05	6e-05	4.00002e-05	0.00024	0.00089	1000	7e-10	7e-10	89.5	1	5.7e-06	3.92e-06	2.4	2	8.3145	298.15	13.3333	1	0.66667	0.97561	20.5714	20.5714	0.00051015	0.25	30.072	90988.3	0.000145088	0.00448337	2.41813	74.7228	0.0323613	0.178437	0.0161798	0.00082	1.99998e-05	59.3333	0.0486533	0.171018	0.0731707	1.54286	0.97582	0.011418	0.0044361	0.00444596
64	6e-05	0.0008	2e-05	6e-05	4.00002e-05	0.00024	0.00089	1000	7e-10	7e-10	89.5	1	8.4e-06	3.92e-06	2.4	2	8.3145	298.15	13.3333	1	0.66667	0.97561	20.5714	20.5714	0.0007518	0.25	30.072	90988.3	0.000145088	0.0054426	2.41813	90.71	0.0266578	0.146989	0.0161798	0.00082	1.99998e-05	59.3333	0.0486533	0.171018	0.0731707	1.54286	0.98368	0.0077994	0.0029843	0.00298876
65	6e-05	0.0008	2e-05	6e-05	4.00002e-05	0.00024	0.00089	1000	7e-10	7e-10	89.5	1	1.38e-05	3.92e-06	2.4	2	8.3145	298.15	13.3333	1	0.66667	0.97561	20.5714	20.5714	0.0012351	0.25	30.072	90988.3	0.000145088	0.006976	2.41813	116.267	0.0207981	0.114679	0.0161798	0.00082	1.99998e-05	59.3333	0.0486533	0.171018	0.0731707	1.54286	0.9902	0.0047706	0.001784	0.00178559
66	6e-05	0.0008	2e-05	6e-05	4.00002e-05	0.00024	0.00089	1000	7e-10	7e-10	89.5	1	2.46e-05	3.92e-06	2.4	2	8.3145	298.15	13.3333	1	0.66667	0.97561	20.5714	20.5714	0.0022017	0.25	30.072	90988.3	0.000145088	0.00931396	2.41813	155.233	0.0155774	0.0858926	0.0161798	0.00082	1.99998e-05	59.3333	0.0486533	0.171018	0.0731707	1.54286	0.99466	0.0026806	0.00096247	0.000962933
67	6e-05	0.0008	2e-05	6e-05	4.00002e-05	0.00024	0.00089	1000	7e-10	7e-10	89.5	1	3e-05	3.92e-06	2.4	2	8.3145	298.15	13.3333	1	0.66667	0.97561	20.5714	20.5714	0.002685	0.25	30.072	90988.3	0.000145088	0.0102855	2.41813	171.426	0.014106	0.077779	0.0161798	0.00082	1.99998e-05	59.3333	0.0486533	0.171018	0.0731707	1.54286	0.99569	0.0021973	0.00077322	0.000773519
68	6e-05	0.0008	2e-05	6e-05	4.00002e-05	0.00024	0.00089	1000	7e-10	7e-10	89.5	1	7.32e-05	3.92e-06	2.4	2	8.3145	298.15	13.3333	1	0.66667	0.97561	20.5714	20.5714	0.0065514	0.25	30.072	90988.3	0.000145088	0.0160665	2.41813	267.776	0.00903042	0.0497929	0.0161798	0.00082	1.99998e-05	59.3333	0.0486533	0.171018	0.0731707	1.54286	0.99847	0.00089334	0.00026374	0.000263775
69	6e-05	0.0008	2e-05	6e-05	4.00002e-05	0.00024	0.00089	1000	7e-10	7e-10	89.5	1	9e-05	3.92e-06	2.4	2	8.3145	298.15	13.3333	1	0.66667	0.97561	20.5714	20.5714	0.008055	0.25	30.072	90988.3	0.000145088	0.0178151	2.41813	296.918	0.00814408	0.0449057	0.0161798	0.00082	1.99998e-05	59.3333	0.0486533	0.171018	0.0731707	1.54286	0.99883	0.00072379	0.00019762	0.00019764
70	6e-05	0.0008	2e-05	6e-05	4.00002e-05	0.00024	0.00089	1000	7e-10	7e-10	89.5	1	0.0002628	3.92e-06	2.4	2	8.3145	298.15	13.3333	1	0.66667	0.97561	20.5714	20.5714	0.0235206	0.25	30.072	90988.3	0.000145088	0.0304424	2.41813	507.374	0.00476596	0.0262791	0.0161798	0.00082	1.99998e-05	59.3333	0.0486533	0.171018	0.0731707	1.54286	0.99987	0.0002374	8.1093e-06	8.10933e-06
71	6e-05	0.0008	2e-05	6e-05	4.00002e-05	0.00024	0.00089	1000	7e-10	7e-10	89.5	1	0.0003	3.92e-06	2.4	2	8.3145	298.15	13.3333	1	0.66667	0.97561	20.5714	20.5714	0.02685	0.25	30.072	90988.3	0.000145088	0.0325258	2.41813	542.096	0.0044607	0.0245959	0.0161798	0.00082	1.99998e-05	59.3333	0.0486533	0.171018	0.0731707	1.54286	0.99993	0.00020597	0	0
72	6e-05	0.0008	2e-05	6e-05	4.00002e-05	0.00048	0.00089	1000	7e-10	7e-10	89.5	1	0.0003	3.92e-06	2.4	2	8.3145	298.15	13.3333	1	0.66667	0.97561	41.1429	41.1429	0.02685	0.125	30.072	45494.2	0.000145088	0.0325258	2.41813	542.096	0.0044607	0.0245959	0.0323596	0.00082	1.99998e-05	118.667	0.0973067	0.171018	0.0731707	3.08571	0.99987	0.00024292	8.9784e-06	8.97844e-06
73	6e-05	0.0008	2e-05	6e-05	4.00002e-05	0.00096	0.00089	1000	7e-10	7e-10	89.5	1	0.0003	3.92e-06	2.4	2	8.3145	298.15	13.3333	1	0.66667	0.97561	82.2857	82.2857	0.02685	0.0625	30.072	22747.1	0.000145088	0.0325258	2.41813	542.096	0.0044607	0.0245959	0.0647191	0.00082	1.99998e-05	237.333	0.194613	0.171018	0.0731707	6.17143	0.99978	0.00028954	2.5416e-05	2.54163e-05
74	6e-05	0.0008	2e-05	6e-05	4.00002e-05	0.00144	0.00089	1000	7e-10	7e-10	89.5	1	0.0003	3.92e-06	2.4	2	8.3145	298.15	13.3333	1	0.66667	0.97561	123.429	123.429	0.02685	0.0416667	30.072	15164.7	0.000145088	0.0325258	2.41813	542.096	0.0044607	0.0245959	0.0970787	0.00082	1.99998e-05	356	0.29192	0.171018	0.0731707	9.25714	0.99972	0.00032033	3.6326e-05	3.63267e-05
75	6e-05	0.0008	2e-05	6e-05	4.00002e-05	0.00184	0.00089	1000	7e-10	7e-10	89.5	1	0.0003	3.92e-06	2.4	2	8.3145	298.15	13.3333	1	0.66667	0.97561	157.714	157.714	0.02685	0.0326087	30.072	11868	0.000145088	0.0325258	2.41813	542.096	0.0044607	0.0245959	0.124045	0.00082	1.99998e-05	454.889	0.373009	0.171018	0.0731707	11.8286	0.99968	0.00034028	4.3406e-05	4.34069e-05
76	6e-05	0.0008	2e-05	6e-05	4.00002e-05	0.00368	0.00089	1000	7e-10	7e-10	89.5	1	0.0003	3.92e-06	2.4	2	8.3145	298.15	13.3333	1	0.66667	0.97561	315.429	315.429	0.02685	0.0163043	30.072	5934.02	0.000145088	0.0325258	2.41813	542.096	0.0044607	0.0245959	0.24809	0.00082	1.99998e-05	909.778	0.746018	0.171018	0.0731707	23.6571	0.99957	0.00040209	6.5455e-05	6.54571e-05
77	6e-05	0.0008	2e-05	6e-05	4.00002e-05	0.0044	0.00089	1000	7e-10	7e-10	89.5	1	0.0003	3.92e-06	2.4	2	8.3145	298.15	13.3333	1	0.66667	0.97561	377.143	377.143	0.02685	0.0136364	30.072	4963	0.000145088	0.0325258	2.41813	542.096	0.0044607	0.0245959	0.296629	0.00082	1.99998e-05	1087.78	0.891978	0.171018	0.0731707	28.2857	0.99953	0.00041936	7.1663e-05	7.16656e-05
78	6e-05	0.002	2e-05	6e-05	4.00002e-05	0.00024	0.00089	1000	7e-10	7e-10	89.5	1	3e-06	3.92e-06	2.4	2	8.3145	298.15	33.3333	1	0.66667	0.990099	20.5714	20.5714	0.0002685	0.25	30.072	90988.3	0.000145088	0.00325258	2.41813	54.2096	0.044607	0.614897	0.0161798	0.00202	1.99998e-05	59.3333	0.119853	0.171018	0.029703	0.617143	0.81974	0.082038	0.034256	0.034853
79	6e-05	0.002	2e-05	6e-05	4.00002e-05	0.00024	0.00089	1000	7e-10	7e-10	89.5	1	3e-05	3.92e-06	2.4	2	8.3145	298.15	33.3333	1	0.66667	0.990099	20.5714	20.5714	0.002685	0.25	30.072	90988.3	0.000145088	0.0102855	2.41813	171.426	0.014106	0.194448	0.0161798	0.00202	1.99998e-05	59.3333	0.119853	0.171018	0.029703	0.617143	0.98166	0.009261	0.0030074	0.00301193
80	6e-05	0.001	2e-05	6e-05	4.00002e-05	0.00024	0.00089	1000	7e-10	7e-10	89.5	0.75	3e-06	3.92e-06	2.4	2	8.3145	298.15	16.6667	1	0.66667	0.980392	20.5714	20.5714	0.000358	0.1875	30.072	90988.3	0.000167533	0.00433677	2.79221	72.2795	0.0386308	0.230586	0.0161798	0.00102	1.99998e-05	59.3333	0.06052	0.128264	0.0588235	1.23429	0.96125	0.017701	0.0064904	0.00651153
81	6e-05	0.001	2e-05	6e-05	4.00002e-05	0.00024	0.00089	1000	7e-10	7e-10	89.5	0.75	3e-05	3.92e-06	2.4	2	8.3145	298.15	16.6667	1	0.66667	0.980392	20.5714	20.5714	0.00358	0.1875	30.072	90988.3	0.000167533	0.0137141	2.79221	228.568	0.0122161	0.0729178	0.0161798	0.00102	1.99998e-05	59.3333	0.06052	0.128264	0.0588235	1.23429	0.99631	0.0017932	0.00016142	0.000161433
82	6e-05	0.001	2e-05	6e-05	4.00002e-05	0.00024	0.00089	1000	7e-10	7e-10	89.5	0.75	8.4e-05	3.92e-06	2.4	2	8.3145	298.15	16.6667	1	0.66667	0.980392	20.5714	20.5714	0.010024	0.1875	30.072	90988.3	0.000167533	0.022948	2.79221	382.467	0.00730053	0.0435767	0.0161798	0.00102	1.99998e-05	59.3333	0.06052	0.128264	0.0588235	1.23429	0.99882	0.00061661	0	0
83	6e-05	0.001	2e-05	6e-05	4.00002e-05	0.00024	0.00089	1000	7e-10	7e-10	89.5	0.75	0.000192	3.92e-06	2.4	2	8.3145	298.15	16.6667	1	0.66667	0.980392	20.5714	20.5714	0.022912	0.1875	30.072	90988.3	0.000167533	0.0346941	2.79221	578.236	0.00482885	0.0288233	0.0161798	0.00102	1.99998e-05	59.3333	0.06052	0.128264	0.0588235	1.23429	0.99961	0.00024761	0	0
84	6e-05	0.001	2e-05	6e-05	4.00002e-05	0.00024	0.00089	1000	7e-10	7e-10	89.5	0.75	0.0003	3.92e-06	2.4	2	8.3145	298.15	16.6667	1	0.66667	0.980392	20.5714	20.5714	0.0358	0.1875	30.072	90988.3	0.000167533	0.0433677	2.79221	722.795	0.00386308	0.0230586	0.0161798	0.00102	1.99998e-05	59.3333	0.06052	0.128264	0.0588235	1.23429	0.99962	0.00016502	6.4175e-05	6.41771e-05
85	6e-05	0.001	2e-05	6e-05	4.00002e-05	0.00056	0.00089	1000	7e-10	7e-10	89.5	0.75	0.0003	3.92e-06	2.4	2	8.3145	298.15	16.6667	1	0.66667	0.980392	48	48	0.0358	0.0803571	30.072	38995	0.000167533	0.0433677	2.79221	722.795	0.00386308	0.0230586	0.0377528	0.00102	1.99998e-05	138.444	0.141213	0.128264	0.0588235	2.88	0.99976	0.00018194	0	0
86	6e-05	0.001	2e-05	6e-05	4.00002e-05	0.0008	0.00089	1000	7e-10	7e-10	89.5	0.75	0.0003	3.92e-06	2.4	2	8.3145	298.15	16.6667	1	0.66667	0.980392	68.5714	68.5714	0.0358	0.05625	30.072	27296.5	0.000167533	0.0433677	2.79221	722.795	0.00386308	0.0230586	0.0539326	0.00102	1.99998e-05	197.778	0.201733	0.128264	0.0588235	4.11429	0.99972	0.00020204	0	0
87	6e-05	0.001	2e-05	6e-05	4.00002e-05	0.00092	0.00089	1000	7e-10	7e-10	89.5	0.75	0.0003	3.92e-06	2.4	2	8.3145	298.15	16.6667	1	0.66667	0.980392	78.8571	78.8571	0.0358	0.048913	30.072	23736.1	0.000167533	0.0433677	2.79221	722.795	0.00386308	0.0230586	0.0620225	0.00102	1.99998e-05	227.444	0.231993	0.128264	0.0588235	4.73143	0.99971	0.00021038	0	0
88	6e-05	0.001	2e-05	6e-05	4.00002e-05	0.00098	0.00089	1000	7e-10	7e-10	89.5	0.75	0.0003	3.92e-06	2.4	2	8.3145	298.15	16.6667	1	0.66667	0.980392	84	84	0.0358	0.0459184	30.072	22282.9	0.000167533	0.0433677	2.79221	722.795	0.00386308	0.0230586	0.0660674	0.00102	1.99998e-05	242.278	0.247123	0.128264	0.0588235	5.04	0.9997	0.00021423	0	0
89	6e-05	0.001	2e-05	6e-05	4.00002e-05	0.00101	0.00089	1000	7e-10	7e-10	89.5	0.75	0.0003	3.92e-06	2.4	2	8.3145	298.15	16.6667	1	0.66667	0.980392	86.5714	86.5714	0.0358	0.0445545	30.072	21621	0.000167533	0.0433677	2.79221	722.795	0.00386308	0.0230586	0.0680899	0.00102	1.99998e-05	249.694	0.254688	0.128264	0.0588235	5.19429	0.99969	0.00021609	0	0
90	6e-05	0.001	2e-05	6e-05	4.00002e-05	0.0012	0.00089	1000	7e-10	7e-10	89.5	0.75	0.0003	3.92e-06	2.4	2	8.3145	298.15	16.6667	1	0.66667	0.980392	102.857	102.857	0.0358	0.0375	30.072	18197.7	0.000167533	0.0433677	2.79221	722.795	0.00386308	0.0230586	0.0808989	0.00102	1.99998e-05	296.667	0.3026	0.128264	0.0588235	6.17143	0.99967	0.00022692	0	0
91	6e-05	0.001	2e-05	6e-05	4.00002e-05	0.0016	0.00089	1000	7e-10	7e-10	89.5	0.75	0.0003	3.92e-06	2.4	2	8.3145	298.15	16.6667	1	0.66667	0.980392	137.143	137.143	0.0358	0.028125	30.072	13648.3	0.000167533	0.0433677	2.79221	722.795	0.00386308	0.0230586	0.107865	0.00102	1.99998e-05	395.556	0.403467	0.128264	0.0588235	8.22857	0.99964	0.00024593	0	0
92	6e-05	0.001	2e-05	6e-05	4.00002e-05	0.00165	0.00089	1000	7e-10	7e-10	89.5	0.75	0.0003	3.92e-06	2.4	2	8.3145	298.15	16.6667	1	0.66667	0.980392	141.429	141.429	0.0358	0.0272727	30.072	13234.7	0.000167533	0.0433677	2.79221	722.795	0.00386308	0.0230586	0.111236	0.00102	1.99998e-05	407.917	0.416075	0.128264	0.0588235	8.48571	0.99963	0.00024803	0	0
93	6e-05	0.001	2e-05	6e-05	4.00002e-05	0.002	0.00089	1000	7e-10	7e-10	89.5	0.75	0.0003	3.92e-06	2.4	2	8.3145	298.15	16.6667	1	0.66667	0.980392	171.429	171.429	0.0358	0.0225	30.072	10918.6	0.000167533	0.0433677	2.79221	722.795	0.00386308	0.0230586	0.134831	0.00102	1.99998e-05	494.444	0.504333	0.128264	0.0588235	10.2857	0.99939	0.00028102	0.00010556	0.000105566
94	6e-05	0.0035	2e-05	6e-05	4.00002e-05	0.00024	0.00089	1000	7e-10	7e-10	89.5	0.75	3e-06	3.92e-06	2.4	2	8.3145	298.15	58.3333	1	0.66667	0.994318	20.5714	20.5714	0.000358	0.1875	30.072	90988.3	0.000167533	0.00433677	2.79221	72.2795	0.0386308	0.807053	0.0161798	0.00352	1.99998e-05	59.3333	0.208853	0.128264	0.0170455	0.352653	0.74798	0.10885	0.046647	0.047761
95	6e-05	0.0035	2e-05	6e-05	4.00002e-05	0.00024	0.00089	1000	7e-10	7e-10	89.5	0.75	3e-05	3.92e-06	2.4	2	8.3145	298.15	58.3333	1	0.66667	0.994318	20.5714	20.5714	0.00358	0.1875	30.072	90988.3	0.000167533	0.0137141	2.79221	228.568	0.0122161	0.255212	0.0161798	0.00352	1.99998e-05	59.3333	0.208853	0.128264	0.0170455	0.352653	0.97441	0.01229	0.0041473	0.00415592
96	6e-05	0.0035	2e-05	6e-05	4.00002e-05	0.00024	0.00089	1000	7e-10	7e-10	89.5	0.75	4.35e-05	3.92e-06	2.4	2	8.3145	298.15	58.3333	1	0.66667	0.994318	20.5714	20.5714	0.005191	0.1875	30.072	90988.3	0.000167533	0.0165139	2.79221	275.232	0.0101449	0.211942	0.0161798	0.00352	1.99998e-05	59.3333	0.208853	0.128264	0.0170455	0.352653	0.98239	0.0084831	0.002648	0.00265151
97	6e-05	0.0035	2e-05	6e-05	4.00002e-05	0.00024	0.00089	1000	7e-10	7e-10	89.5	0.75	7.05e-05	3.92e-06	2.4	2	8.3145	298.15	58.3333	1	0.66667	0.994318	20.5714	20.5714	0.008413	0.1875	30.072	90988.3	0.000167533	0.0210233	2.79221	350.388	0.00796892	0.166482	0.0161798	0.00352	1.99998e-05	59.3333	0.208853	0.128264	0.0170455	0.352653	0.98921	0.0052034	0.0013674	0.00136834
98	6e-05	0.0035	2e-05	6e-05	4.00002e-05	0.00024	0.00089	1000	7e-10	7e-10	89.5	0.75	0.0001245	3.92e-06	2.4	2	8.3145	298.15	58.3333	1	0.66667	0.994318	20.5714	20.5714	0.014857	0.1875	30.072	90988.3	0.000167533	0.0279377	2.79221	465.628	0.00599666	0.125279	0.0161798	0.00352	1.99998e-05	59.3333	0.208853	0.128264	0.0170455	0.352653	0.994	0.0028893	0.00046968	0.00046979
99	6e-05	0.0035	2e-05	6e-05	4.00002e-05	0.00024	0.00089	1000	7e-10	7e-10	89.5	0.75	0.0002325	3.92e-06	2.4	2	8.3145	298.15	58.3333	1	0.66667	0.994318	20.5714	20.5714	0.027745	0.1875	30.072	90988.3	0.000167533	0.0381783	2.79221	636.306	0.00438816	0.091675	0.0161798	0.00352	1.99998e-05	59.3333	0.208853	0.128264	0.0170455	0.352653	0.9969	0.0014773	0	0
100	6e-05	0.0035	2e-05	6e-05	4.00002e-05	0.00024	0.00089	1000	7e-10	7e-10	89.5	0.75	0.0003	3.92e-06	2.4	2	8.3145	298.15	58.3333	1	0.66667	0.994318	20.5714	20.5714	0.0358	0.1875	30.072	90988.3	0.000167533	0.0433677	2.79221	722.795	0.00386308	0.0807053	0.0161798	0.00352	1.99998e-05	59.3333	0.208853	0.128264	0.0170455	0.352653	0.99767	0.0011241	5.1505e-05	5.15063e-05
101	6e-05	0.0035	2e-05	6e-05	4.00002e-05	0.00056	0.00089	1000	7e-10	7e-10	89.5	0.75	0.0003	3.92e-06	2.4	2	8.3145	298.15	58.3333	1	0.66667	0.994318	48	48	0.0358	0.0803571	30.072	38995	0.000167533	0.0433677	2.79221	722.795	0.00386308	0.0807053	0.0377528	0.00352	1.99998e-05	138.444	0.487324	0.128264	0.0170455	0.822857	0.99685	0.0015581	0	0
102	6e-05	0.0035	2e-05	6e-05	4.00002e-05	0.0008	0.00089	1000	7e-10	7e-10	89.5	0.75	0.0003	3.92e-06	2.4	2	8.3145	298.15	58.3333	1	0.66667	0.994318	68.5714	68.5714	0.0358	0.05625	30.072	27296.5	0.000167533	0.0433677	2.79221	722.795	0.00386308	0.0807053	0.0539326	0.00352	1.99998e-05	197.778	0.696178	0.128264	0.0170455	1.17551	0.99653	0.0017167	0	0
103	6e-05	0.0035	2e-05	6e-05	4.00002e-05	0.00092	0.00089	1000	7e-10	7e-10	89.5	0.75	0.0003	3.92e-06	2.4	2	8.3145	298.15	58.3333	1	0.66667	0.994318	78.8571	78.8571	0.0358	0.048913	30.072	23736.1	0.000167533	0.0433677	2.79221	722.795	0.00386308	0.0807053	0.0620225	0.00352	1.99998e-05	227.444	0.800604	0.128264	0.0170455	1.35184	0.9964	0.0017827	1.9155e-05	1.91552e-05
104	6e-05	0.0035	2e-05	6e-05	4.00002e-05	0.00098	0.00089	1000	7e-10	7e-10	89.5	0.75	0.0003	3.92e-06	2.4	2	8.3145	298.15	58.3333	1	0.66667	0.994318	84	84	0.0358	0.0459184	30.072	22282.9	0.000167533	0.0433677	2.79221	722.795	0.00386308	0.0807053	0.0660674	0.00352	1.99998e-05	242.278	0.852818	0.128264	0.0170455	1.44	0.99633	0.0018139	3.111e-05	3.11105e-05
105	6e-05	0.0035	2e-05	6e-05	4.00002e-05	0.00101	0.00089	1000	7e-10	7e-10	89.5	0.75	0.0003	3.92e-06	2.4	2	8.3145	298.15	58.3333	1	0.66667	0.994318	86.5714	86.5714	0.0358	0.0445545	30.072	21621	0.000167533	0.0433677	2.79221	722.795	0.00386308	0.0807053	0.0680899	0.00352	1.99998e-05	249.694	0.878924	0.128264	0.0170455	1.48408	0.9963	0.0018292	3.6935e-05	3.69357e-05
106	6e-05	0.0035	2e-05	6e-05	4.00002e-05	0.002	0.00089	1000	7e-10	7e-10	89.5	0.75	0.0003	3.92e-06	2.4	2	8.3145	298.15	58.3333	1	0.66667	0.994318	171.429	171.429	0.0358	0.0225	30.072	10918.6	0.000167533	0.0433677	2.79221	722.795	0.00386308	0.0807053	0.134831	0.00352	1.99998e-05	494.444	1.74044	0.128264	0.0170455	2.93878	0.99559	0.0022275	0.00022276	0.000222785
107	5e-05	0.00075	2e-05	6e-05	4.00002e-05	0.00024	0.00012714	142.86	1e-10	7e-10	89.5	0.75	1e-06	1.4286e-06	2.4	2	8.3145	298.15	15	1.2	0.66667	0.974026	120	17.1429	0.000119333	0.15625	63.9298	232123	0.00024427	0.00532294	4.8854	106.459	0.04589	0.1409	0.0134837	0.00077	1.99998e-05	12.2054	0.00939819	0.29329	0.0649351	8	0.97469	0.013077	0.0053853	0.00449784
108	5e-05	0.00075	2e-05	6e-05	4.00002e-05	0.00024	9.5357e-05	107.14	7.5e-11	7e-10	89.5	0.75	1e-06	1.0714e-06	2.4	2	8.3145	298.15	15	1.2	0.66667	0.974026	160	17.1429	0.000119333	0.15625	63.9269	232107	0.000244264	0.00532264	4.88529	106.453	0.0458916	0.140908	0.0134828	0.00077	1.99998e-05	9.15427	0.00704879	0.391072	0.0649351	10.6667	0.97321	0.013953	0.0057065	0.00476675
109	5e-05	0.00075	2e-05	6e-05	4.00002e-05	0.00024	7.9464e-05	89.286	6.25e-11	7e-10	89.5	0.75	1e-06	8.9286e-07	2.4	2	8.3145	298.15	15	1.2	0.66667	0.974026	192	17.1429	0.000119333	0.15625	63.9288	232115	0.000244268	0.0053228	4.88536	106.456	0.0458909	0.140903	0.0134832	0.00077	1.99998e-05	7.62854	0.00587398	0.469272	0.0649351	12.8	0.97222	0.01454	0.0059217	0.00494696
110	5e-05	0.00075	2e-05	6e-05	4.00002e-05	0.00024	0.00089	1000	1e-10	7e-10	89.5	0.75	1e-06	1.4286e-06	2.4	2	8.3145	2087.1	15	1.2	0.66667	0.974026	120	17.1429	0.000119333	0.15625	63.9298	232123	0.00024427	0.00532295	4.8854	106.459	0.04589	0.140899	0.0134831	0.00077	1.99998e-05	85.44	0.0657888	0.29329	0.0649351	8	0.97469	0.013077	0.0053853	0.00449784
111	5e-05	0.00075	2e-05	6e-05	4.00002e-05	0.00024	0.00089	1000	7.5e-11	7e-10	89.5	0.75	1e-06	1.0714e-06	2.4	2	8.3145	2782.7	15	1.2	0.66667	0.974026	160	17.1429	0.000119333	0.15625	63.9269	232104	0.000244264	0.0053226	4.88529	106.452	0.0458919	0.140909	0.0134831	0.00077	1.99998e-05	85.44	0.0657888	0.391072	0.0649351	10.6667	0.97321	0.013953	0.0057065	0.00476675
112	5e-05	0.00075	2e-05	6e-05	4.00002e-05	0.00024	0.00089	1000	6.25e-11	7e-10	89.5	0.75	1e-06	8.9286e-07	2.4	2	8.3145	3339.3	15	1.2	0.66667	0.974026	192	17.1429	0.000119333	0.15625	63.9288	232115	0.000244268	0.00532281	4.88536	106.456	0.0458908	0.140903	0.0134831	0.00077	1.99998e-05	85.44	0.0657888	0.469272	0.0649351	12.8	0.97222	0.01454	0.0059217	0.00494696
113	5e-05	0.00075	2e-05	6e-05	4.00002e-05	0.00024	0.00089	1000	1e-12	7e-10	89.5	0.75	1e-06	1.4286e-08	2.4	2	8.3145	208700	15	1.2	0.66667	0.974026	12000	17.1429	0.000119333	0.15625	63.9299	232112	0.00024427	0.00532282	4.8854	106.456	0.0458911	0.140903	0.0134831	0.00077	1.99998e-05	85.44	0.0657888	29.329	0.0649351	800	0.92822	0.040578	0.015347	0.0128715
114	5e-05	0.00075	2e-05	6e-05	4.00002e-05	0.00024	0.00089	1000	5e-13	7e-10	89.5	0.75	1e-06	7.1429e-09	2.4	2	8.3145	417410	15	1.2	0.66667	0.974026	24000	17.1429	0.000119333	0.15625	63.929	232115	0.000244268	0.00532281	4.88537	106.456	0.0458909	0.140903	0.0134831	0.00077	1.99998e-05	85.44	0.0657888	58.6589	0.0649351	1600	0.91127	0.051239	0.019068	0.0160173
115	5e-05	0.00075	2e-05	6e-05	4.00002e-05	0.00024	0.00089	1000	1e-13	7e-10	89.5	0.75	1e-06	1.4286e-09	2.4	2	8.3145	2087000	15	1.2	0.66667	0.974026	120000	17.1429	0.000119333	0.15625	63.9299	232112	0.00024427	0.00532282	4.8854	106.456	0.0458911	0.140903	0.0134831	0.00077	1.99998e-05	85.44	0.0657888	293.29	0.0649351	8000	0.87314	0.07602	0.027474	0.0231601
116	5e-05	0.00075	2e-05	6e-05	4.00002e-05	0.00024	0.00089	1000	8.0001e-10	7e-10	89.5	0.75	1e-06	1.1429e-05	2.4	2	8.3145	260.88	15	1.2	0.66667	0.974026	14.9998	17.1429	0.000119333	0.15625	63.9302	232121	0.000244271	0.00532293	4.88541	106.459	0.0458903	0.1409	0.0134831	0.00077	1.99998e-05	85.44	0.0657888	0.0366606	0.0649351	0.999988	0.98242	0.0085088	0.003704	0.00309144
117	5e-05	0.00075	2e-05	6e-05	4.00002e-05	0.00024	0.00089	1000	8.0001e-09	7e-10	89.5	0.75	1e-06	0.00011429	2.4	2	8.3145	26.088	15	1.2	0.66667	0.974026	1.49998	17.1429	0.000119333	0.15625	63.9302	232121	0.000244271	0.00532293	4.88541	106.459	0.0458903	0.1409	0.0134831	0.00077	1.99998e-05	85.44	0.0657888	0.00366606	0.0649351	0.0999988	0.98743	0.0052563	0.0026119	0.00217895
118	5e-05	0.00075	2e-05	6e-05	4.00002e-05	0.00024	0.00089	1000	8.0001e-08	7e-10	89.5	0.75	1e-06	0.0011429	2.4	2	8.3145	2.6088	15	1.2	0.66667	0.974026	0.149998	17.1429	0.000119333	0.15625	63.9302	232121	0.000244271	0.00532293	4.88541	106.459	0.0458903	0.1409	0.0134831	0.00077	1.99998e-05	85.44	0.0657888	0.000366606	0.0649351	0.00999988	0.9882	0.0049792	0.0025901	0.00216075
119	5e-05	0.00075	2e-05	6e-05	4.00002e-05	0.00024	0.00089	1000	8.0001e-07	7e-10	89.5	0.75	1e-06	0.011429	2.4	2	8.3145	0.26088	15	1.2	0.66667	0.974026	0.0149998	17.1429	0.000119333	0.15625	63.9302	232121	0.000244271	0.00532293	4.88541	106.459	0.0458903	0.1409	0.0134831	0.00077	1.99998e-05	85.44	0.0657888	3.66606e-05	0.0649351	0.000999988	0.98822	0.0049759	0.0025865	0.00215774
120	5e-05	0.00075	2e-05	6e-05	4.00002e-05	0.00024	0.00089	1000	6.6667e-12	7e-10	89.5	0.75	1e-06	9.5238e-08	2.4	2	8.3145	31306	15	1.2	0.66667	0.974026	1799.99	17.1429	0.000119333	0.15625	63.9282	232115	0.000244267	0.00532278	4.88534	106.456	0.0458909	0.140904	0.0134831	0.00077	1.99998e-05	85.44	0.0657888	4.39945	0.0649351	119.999	0.95535	0.024447	0.0095889	0.0080228
121	5e-05	0.00075	2e-05	6e-05	4.00002e-05	0.00024	0.00089	1000	2e-11	7e-10	89.5	0.75	1e-06	2.8571e-07	2.4	2	8.3145	10435	15	1.2	0.66667	0.974026	600	17.1429	0.000119333	0.15625	63.9276	232104	0.000244266	0.00532263	4.88532	106.453	0.0458919	0.140908	0.0134831	0.00077	1.99998e-05	85.44	0.0657888	1.4665	0.0649351	40	0.96492	0.018846	0.0075091	0.00627722
122	5e-05	0.00075	2e-05	6e-05	4.00002e-05	0.00024	0.00089	1000	2.2222e-12	7e-10	89.5	0.75	1e-06	3.1746e-08	2.4	2	8.3145	93917	15	1.2	0.66667	0.974026	5400.05	17.1429	0.000119333	0.15625	63.9291	232112	0.000244269	0.00532279	4.88537	106.456	0.0458911	0.140904	0.0134831	0.00077	1.99998e-05	85.44	0.0657888	13.1983	0.0649351	360.004	0.94136	0.032591	0.012469	0.0104451
123	5e-05	0.00075	2e-05	6e-05	4.00002e-05	2.4e-06	0.00089	1000	8.0001e-12	7e-10	89.5	0.75	1e-06	1.1429e-05	2.4	2	8.3145	260.88	15	1.2	0.66667	0.974026	14.9998	0.171429	0.000119333	15.625	6393.02	2.32121e+07	0.00244271	0.0532293	48.8541	1064.59	0.0458903	0.01409	0.000134831	0.00077	1.99998e-05	0.8544	0.000657888	0.0366606	0.0649351	0.999988	0.99297	0.0027381	0.0014357	0.00119713
124	5e-05	0.00075	2e-05	6e-05	4.00002e-05	2.4e-06	0.00089	1000	4e-12	7e-10	89.5	0.75	1e-06	5.7143e-06	2.4	2	8.3145	521.76	15	1.2	0.66667	0.974026	30	0.171429	0.000119333	15.625	6392.87	2.32113e+07	0.00244268	0.0532278	48.8536	1064.56	0.0458911	0.0140904	0.000134831	0.00077	1.99998e-05	0.8544	0.000657888	0.0733238	0.0649351	2	0.99295	0.0027504	0.0014401	0.0012008
125	5e-05	0.00075	2e-05	6e-05	4.00002e-05	2.4e-06	0.00089	1000	8.0001e-13	7e-10	89.5	0.75	1e-06	1.1429e-06	2.4	2	8.3145	2608.8	15	1.2	0.66667	0.974026	149.998	0.171429	0.000119333	15.625	6393.02	2.32121e+07	0.00244271	0.0532293	48.8541	1064.59	0.0458903	0.01409	0.000134831	0.00077	1.99998e-05	0.8544	0.000657888	0.366606	0.0649351	9.99988	0.99287	0.0027966	0.0014567	0.00121465
126	5e-05	0.00075	2e-05	6e-05	4.00002e-05	2.4e-06	0.00089	1000	4e-13	7e-10	89.5	0.75	1e-06	5.7143e-07	2.4	2	8.3145	5217.6	15	1.2	0.66667	0.974026	300	0.171429	0.000119333	15.625	6392.87	2.32113e+07	0.00244268	0.0532278	48.8536	1064.56	0.0458911	0.0140904	0.000134831	0.00077	1.99998e-05	0.8544	0.000657888	0.733238	0.0649351	20	0.99283	0.002824	0.0014665	0.00122283
127	5e-05	0.00075	2e-05	6e-05	4.00002e-05	2.4e-06	0.00089	1000	8.0001e-14	7e-10	89.5	0.75	1e-06	1.1429e-07	2.4	2	8.3145	26088	15	1.2	0.66667	0.974026	1499.98	0.171429	0.000119333	15.625	6393.02	2.32121e+07	0.00244271	0.0532293	48.8541	1064.59	0.0458903	0.01409	0.000134831	0.00077	1.99998e-05	0.8544	0.000657888	3.66606	0.0649351	99.9988	0.99268	0.0029119	0.0014984	0.00124945
128	5e-05	0.00075	2e-05	6e-05	4.00002e-05	2.4e-06	0.00089	1000	4e-14	7e-10	89.5	0.75	1e-06	5.7143e-08	2.4	2	8.3145	52176	15	1.2	0.66667	0.974026	3000	0.171429	0.000119333	15.625	6392.87	2.32113e+07	0.00244268	0.0532278	48.8536	1064.56	0.0458911	0.0140904	0.000134831	0.00077	1.99998e-05	0.8544	0.000657888	7.33238	0.0649351	200	0.99259	0.0029653	0.0015179	0.00126572
129	5e-05	0.00075	2e-05	6e-05	4.00002e-05	2.4e-06	0.00089	1000	8.0001e-15	7e-10	89.5	0.75	1e-06	1.1429e-08	2.4	2	8.3145	260880	15	1.2	0.66667	0.974026	14999.8	0.171429	0.000119333	15.625	6393.02	2.32121e+07	0.00244271	0.0532293	48.8541	1064.59	0.0458903	0.01409	0.000134831	0.00077	1.99998e-05	0.8544	0.000657888	36.6606	0.0649351	999.988	0.99227	0.0031527	0.0015869	0.00132329
130	5e-05	0.00075	2e-05	6e-05	4.00002e-05	2.4e-06	0.00089	1000	8.0001e-11	7e-10	89.5	0.75	1e-06	0.00011429	2.4	2	8.3145	26.088	15	1.2	0.66667	0.974026	1.49998	0.171429	0.000119333	15.625	6393.02	2.32121e+07	0.00244271	0.0532293	48.8541	1064.59	0.0458903	0.01409	0.000134831	0.00077	1.99998e-05	0.8544	0.000657888	0.00366606	0.0649351	0.0999988	0.99302	0.0027041	0.0014247	0.00118796
131	5e-05	0.00075	2e-05	6e-05	4.00002e-05	2.4e-06	0.00089	1000	4e-10	7e-10	89.5	0.75	1e-06	0.00057143	2.4	2	8.3145	5.2176	15	1.2	0.66667	0.974026	0.3	0.171429	0.000119333	15.625	6392.87	2.32113e+07	0.00244268	0.0532278	48.8536	1064.56	0.0458911	0.0140904	0.000134831	0.00077	1.99998e-05	0.8544	0.000657888	0.000733238	0.0649351	0.02	0.99303	0.0027016	0.0014239	0.00118729
132	5e-05	0.00075	2e-05	6e-05	4.00002e-05	2.4e-06	0.00089	1000	8.0001e-10	7e-10	89.5	0.75	1e-06	0.0011429	2.4	2	8.3145	2.6088	15	1.2	0.66667	0.974026	0.149998	0.171429	0.000119333	15.625	6393.02	2.32121e+07	0.00244271	0.0532293	48.8541	1064.59	0.0458903	0.01409	0.000134831	0.00077	1.99998e-05	0.8544	0.000657888	0.000366606	0.0649351	0.00999988	0.99303	0.0027015	0.0014239	0.00118729
133	5e-05	0.00075	2e-05	6e-05	4.00002e-05	2.4e-06	0.00089	1000	2.08e-09	7e-10	89.5	0.75	1e-06	0.0029715	2.4	2	8.3145	1.0034	15	1.2	0.66667	0.974026	0.0576923	0.171429	0.000119333	15.625	6393.01	2.32121e+07	0.00244271	0.0532293	48.8541	1064.59	0.0458902	0.01409	0.000134831	0.00077	1.99998e-05	0.8544	0.000657888	0.000141004	0.0649351	0.00384615	0.99303	0.0027015	0.0014238	0.0011872
134	5e-05	0.00075	2e-05	6e-05	4.00002e-05	2.4e-06	0.00089	1000	4e-09	7e-10	89.5	0.75	1e-06	0.0057143	2.4	2	8.3145	0.52176	15	1.2	0.66667	0.974026	0.03	0.171429	0.000119333	15.625	6392.87	2.32113e+07	0.00244268	0.0532278	48.8536	1064.56	0.0458911	0.0140904	0.000134831	0.00077	1.99998e-05	0.8544	0.000657888	7.33238e-05	0.0649351	0.002	0.99303	0.0027015	0.0014238	0.0011872
135	5e-05	0.00075	2e-05	6e-05	4.00002e-05	2.4e-06	0.00089	1000	8.0001e-09	7e-10	89.5	0.75	1e-06	0.011429	2.4	2	8.3145	0.26088	15	1.2	0.66667	0.974026	0.0149998	0.171429	0.000119333	15.625	6393.02	2.32121e+07	0.00244271	0.0532293	48.8541	1064.59	0.0458903	0.01409	0.000134831	0.00077	1.99998e-05	0.8544	0.000657888	3.66606e-05	0.0649351	0.000999988	0.99303	0.0027015	0.0014238	0.0011872
136	6e-05	0.0035	2e-05	6e-05	4.00002e-05	2e-05	0.00089	1000	7e-10	7e-10	89.5	0.75	0.0003	3.92e-06	2.4	2	8.3145	298.15	58.3333	1	0.66667	0.994318	1.71429	1.71429	0.0358	2.25	30.072	1.09186e+06	0.000167533	0.0433677	2.79221	722.795	0.00386308	0.0807053	0.00134831	0.00352	1.99998e-05	4.94444	0.0174044	0.128264	0.0170455	0.0293878	0.99941	0.00020293	0	0
137	6e-05	0.001	2e-05	6e-05	4.00002e-05	2e-05	0.00089	1000	7e-10	7e-10	89.5	0.75	0.0003	3.92e-06	2.4	2	8.3145	298.15	16.6667	1	0.66667	0.980392	1.71429	1.71429	0.0358	2.25	30.072	1.09186e+06	0.000167533	0.0433677	2.79221	722.795	0.00386308	0.0230586	0.00134831	0.00102	1.99998e-05	4.94444	0.00504333	0.128264	0.0588235	0.102857	0.99977	7.7737e-05	3.5494e-05	3.54946e-05
138	6e-05	0.0015	2e-05	6e-05	4.00002e-05	0.00024	0.00089	1000	7e-10	7e-10	89.5	0.75	3e-06	3.92e-06	2.4	2	8.3145	298.15	25	1	0.66667	0.986842	20.5714	20.5714	0.000358	0.1875	30.072	90988.3	0.000167533	0.00433677	2.79221	72.2795	0.0386308	0.34588	0.0161798	0.00152	1.99998e-05	59.3333	0.0901867	0.128264	0.0394737	0.822857	0.93069	0.032248	0.01309	0.0131762
139	6e-05	0.0015	2e-05	6e-05	4.00002e-05	0.00024	0.00089	1000	7e-10	7e-10	89.5	0.75	3e-05	3.92e-06	2.4	2	8.3145	298.15	25	1	0.66667	0.986842	20.5714	20.5714	0.00358	0.1875	30.072	90988.3	0.000167533	0.0137141	2.79221	228.568	0.0122161	0.109377	0.0161798	0.00152	1.99998e-05	59.3333	0.0901867	0.128264	0.0394737	0.822857	0.99309	0.0033782	0.0012933	0.00129414
140	6e-05	0.0015	2e-05	6e-05	4.00002e-05	0.00024	0.00089	1000	7e-10	7e-10	89.5	0.75	0.0003	3.92e-06	2.4	2	8.3145	298.15	25	1	0.66667	0.986842	20.5714	20.5714	0.0358	0.1875	30.072	90988.3	0.000167533	0.0433677	2.79221	722.795	0.00386308	0.034588	0.0161798	0.00152	1.99998e-05	59.3333	0.0901867	0.128264	0.0394737	0.822857	0.99934	0.00031055	0.00011861	0.000118617
141	6e-05	0.0015	2e-05	6e-05	4.00002e-05	2e-05	0.00089	1000	7e-10	7e-10	89.5	0.75	0.0003	3.92e-06	2.4	2	8.3145	298.15	25	1	0.66667	0.986842	1.71429	1.71429	0.0358	2.25	30.072	1.09186e+06	0.000167533	0.0433677	2.79221	722.795	0.00386308	0.034588	0.00134831	0.00152	1.99998e-05	4.94444	0.00751556	0.128264	0.0394737	0.0685714	0.99971	0.00010738	5.0808e-05	5.08093e-05
142	6e-05	0.0015	2e-05	6e-05	4.00002e-05	0.002	0.00089	1000	7e-10	7e-10	89.5	0.75	0.0003	3.92e-06	2.4	2	8.3145	298.15	25	1	0.66667	0.986842	171.429	171.429	0.0358	0.0225	30.072	10918.6	0.000167533	0.0433677	2.79221	722.795	0.00386308	0.034588	0.134831	0.00152	1.99998e-05	494.444	0.751556	0.128264	0.0394737	6.85714	0.99889	0.00054676	0.00020466	0.000204681
143	6e-05	0.001	2e-05	6e-05	4.00002e-05	0.00015	0.00089	1000	7e-10	7e-10	89.5	0.75	0.0003	3.92e-06	2.4	2	8.3145	298.15	16.6667	1	0.66667	0.980392	12.8571	12.8571	0.0358	0.3	30.072	145581	0.000167533	0.0433677	2.79221	722.795	0.00386308	0.0230586	0.0101124	0.00102	1.99998e-05	37.0833	0.037825	0.128264	0.0588235	0.771429	0.99965	0.00014906	5.8417e-05	5.84187e-05
144	6e-05	0.0015	2e-05	6e-05	4.00002e-05	0.00015	0.00089	1000	7e-10	7e-10	89.5	0.75	0.0003	3.92e-06	2.4	2	8.3145	298.15	25	1	0.66667	0.986842	12.8571	12.8571	0.0358	0.3	30.072	145581	0.000167533	0.0433677	2.79221	722.795	0.00386308	0.034588	0.0101124	0.00152	1.99998e-05	37.0833	0.0563667	0.128264	0.0394737	0.514286	0.99942	0.00027027	0.00010483	0.000104835
145	6e-05	0.001	2e-05	6e-05	4.2e-05	0.002	0.00089	1000	7e-10	7e-10	89.5	0.75	0.0003	3.92e-06	2.4	2	8.3145	298.15	16.6667	1	0.7	0.980392	171.429	171.429	0.0358	0.0225	30.072	10918.6	0.000167533	0.0433677	2.79221	722.795	0.00386308	0.0230586	0.134831	0.00102	1.8e-05	494.444	0.504333	0.128264	0.0588235	10.2857	0.99943	0.00027441	0.00010866	0.000108666
146	6e-05	0.001	2e-05	6e-05	4.8e-05	0.002	0.00089	1000	7e-10	7e-10	89.5	0.75	0.0003	3.92e-06	2.4	2	8.3145	298.15	16.6667	1	0.8	0.980392	171.429	171.429	0.0358	0.0225	30.072	10918.6	0.000167533	0.0433677	2.79221	722.795	0.00386308	0.0230586	0.134831	0.00102	1.2e-05	494.444	0.504333	0.128264	0.0588235	10.2857	0.99955	0.00025463	0.00011702	0.000117027
147	6e-05	0.001	2e-05	6e-05	5.4e-05	0.002	0.00089	1000	7e-10	7e-10	89.5	0.75	0.0003	3.92e-06	2.4	2	8.3145	298.15	16.6667	1	0.9	0.980392	171.429	171.429	0.0358	0.0225	30.072	10918.6	0.000167533	0.0433677	2.79221	722.795	0.00386308	0.0230586	0.134831	0.00102	6e-06	494.444	0.504333	0.128264	0.0588235	10.2857	0.99965	0.00023334	0.0001235	0.000123508
148	6e-05	0.001	2e-05	6e-05	4.5e-05	0.002	0.00089	1000	7e-10	7e-10	89.5	0.75	0.0003	3.92e-06	2.4	2	8.3145	298.15	16.6667	1	0.75	0.980392	171.429	171.429	0.0358	0.0225	30.072	10918.6	0.000167533	0.0433677	2.79221	722.795	0.00386308	0.0230586	0.134831	0.00102	1.5e-05	494.444	0.504333	0.128264	0.0588235	10.2857	0.99949	0.0002646	0.00011306	0.000113066
149	6e-05	0.001	2e-05	6e-05	5.1e-05	0.002	0.00089	1000	7e-10	7e-10	89.5	0.75	0.0003	3.92e-06	2.4	2	8.3145	298.15	16.6667	1	0.85	0.980392	171.429	171.429	0.0358	0.0225	30.072	10918.6	0.000167533	0.0433677	2.79221	722.795	0.00386308	0.0230586	0.134831	0.00102	9e-06	494.444	0.504333	0.128264	0.0588235	10.2857	0.9996	0.00024434	0.00012052	0.000120527
150	6e-05	0.001	2e-05	6e-05	4.00002e-05	0.002	0.00089	1000	7e-10	7e-10	89.5	50	0.0003	3.92e-06	2.4	2	8.3145	298.15	16.6667	1	0.66667	0.980392	171.429	171.429	0.000537	1.5	30.072	10918.6	2.05185e-05	0.000650515	0.341975	10.8419	0.0315419	1.53724	0.134831	0.00102	1.99998e-05	494.444	0.504333	8.55091	0.0588235	10.2857	0.30743	0.32634	0.13042	0.139518
151	6e-05	0.001	2e-05	6e-05	4.2e-05	0.002	0.00089	1000	7e-10	7e-10	89.5	50	0.0003	3.92e-06	2.4	2	8.3145	298.15	16.6667	1	0.7	0.980392	171.429	171.429	0.000537	1.5	30.072	10918.6	2.05185e-05	0.000650515	0.341975	10.8419	0.0315419	1.53724	0.134831	0.00102	1.8e-05	494.444	0.504333	8.55091	0.0588235	10.2857	0.31892	0.34353	0.14396	0.155126
152	6e-05	0.001	2e-05	6e-05	4.5e-05	0.002	0.00089	1000	7e-10	7e-10	89.5	50	0.0003	3.92e-06	2.4	2	8.3145	298.15	16.6667	1	0.75	0.980392	171.429	171.429	0.000537	1.5	30.072	10918.6	2.05185e-05	0.000650515	0.341975	10.8419	0.0315419	1.53724	0.134831	0.00102	1.5e-05	494.444	0.504333	8.55091	0.0588235	10.2857	0.33682	0.37087	0.1661	0.181144
153	6e-05	0.001	2e-05	6e-05	4.8e-05	0.002	0.00089	1000	7e-10	7e-10	89.5	50	0.0003	3.92e-06	2.4	2	8.3145	298.15	16.6667	1	0.8	0.980392	171.429	171.429	0.000537	1.5	30.072	10918.6	2.05185e-05	0.000650515	0.341975	10.8419	0.0315419	1.53724	0.134831	0.00102	1.2e-05	494.444	0.504333	8.55091	0.0588235	10.2857	0.35613	0.40006	0.19098	0.211142
154	6e-05	0.001	2e-05	6e-05	5.1e-05	0.002	0.00089	1000	7e-10	7e-10	89.5	50	0.0003	3.92e-06	2.4	2	8.3145	298.15	16.6667	1	0.85	0.980392	171.429	171.429	0.000537	1.5	30.072	10918.6	2.05185e-05	0.000650515	0.341975	10.8419	0.0315419	1.53724	0.134831	0.00102	9e-06	494.444	0.504333	8.55091	0.0588235	10.2857	0.37768	0.43209	0.21941	0.246446
155	6e-05	0.001	2e-05	6e-05	5.4e-05	0.002	0.00089	1000	7e-10	7e-10	89.5	50	0.0003	3.92e-06	2.4	2	8.3145	298.15	16.6667	1	0.9	0.980392	171.429	171.429	0.000537	1.5	30.072	10918.6	2.05185e-05	0.000650515	0.341975	10.8419	0.0315419	1.53724	0.134831	0.00102	6e-06	494.444	0.504333	8.55091	0.0588235	10.2857	0.40336	0.46948	0.25351	0.290308
MIN. VALUE:	5e-05	0.0001	2e-05	6e-05	4.00002e-05	2.4e-06	7.9464e-05	89.286	8.0001e-15	7e-10	89.5	0.75	3e-07	1.4286e-09	2.4	2	8.3145	0.26088	1.53846	0.923077	0.66667	0.666667	0.0149998	0.171429	2.685e-05	0.0136364	25.06	4963	5.92317e-06	9.89727e-05	0.118463	1.97945	0.00386308	0.00972238	0.000134831	0.00012	2e-06	0.8544	0.000657888	3.66606e-05	0.0153846	0.000999988	0.019638	7.7577e-05	0	0
MAX. VALUE:	6.5e-05	0.0035	5e-05	0.0001	9.8e-05	0.0044	0.00089	1000	8.0001e-07	7e-10	89.5	500	0.01	0.011429	2.4	2	8.3145	2087000	64	2	0.98	0.994318	120000	377.143	0.0358	250	6393.02	2.32121e+07	0.00244271	0.0532293	48.8541	1064.59	0.14106	32.3321	0.296629	0.00352	1.99998e-05	1087.78	1.74044	293.29	0.541667	8000	1.0001	1.1733	0.93268	0.60814
